# Supplementary material for: Apoptosis-induced nuclear expulsion in tumor cells drives S100a4-mediated metastatic outgrowth through the RAGE pathway
Source: Nat Cancer. 2023 Mar 27;4(3):419–35. doi: 10.1038/s43018-023-00524-z (PMC10042736; doi:10.1038/s43018-023-00524-z)
Supplement: Source Data Fig. 1 — Statistical source data. [file 43018_2023_524_MOESM19_ESM.xlsx]

## Sheet: Figure 1
j									k
	Raptinal				Staurosporine					Ionophore				PAF
	WT %	nuclear expulsion, no expulsion	KO	nuclear expulsion, no expulsion	WT %	nuclear expulsion, no expulsion	KO	nuclear expulsion, no expulsion		WT %	nuclear expulsion, no expulsion	KO	nuclear expulsion, no expulsion	WT %	nuclear expulsion, no expulsion	KO	nuclear expulsion, no expulsion
	77.972	[2007,567]	22.4091	[986,3414]	65.5099	[1548,815]	19.1692	[683,2880]		92.1739	[424,36]	16.4804	[59,299]	88.8535	[279,35]	13.1514	[53,350]
	63.5334	[561,322]	31.6373	[1169,2526]	74.4708	[1161,398]	13.9042	[604,3740]		89.1051	[229,28]	11.5136	[178,1368]	95.6667	[287,13]	5.04626	[180,3387]
	76.5421	[1762,540]	17.2932	[207,990]	68.0546	[997,468]	12.6463	[335,2314]		88.8655	[9721,1218]	15.9873	[655,3442]	93.6143	[12241,835]	6.79076	[394,5408]
	72.0385	[1721,668]	20.7243	[103,394]	72.5605	[989,374]	16.4179	[22,112]	n	3		3		3		3
					66.2145	[2636,1345]	22.3949	[1556,5392]	avreage	90.0482		14.6604		92.7115		8.32946
n	4		4		5		5
avreage	72.5215		23.016		69.3621		16.9065
Total cells		8148		9789		10731		17638	Total cells		11656		6001		13690		9772
