# Supplementary material for: Apoptosis-induced nuclear expulsion in tumor cells drives S100a4-mediated metastatic outgrowth through the RAGE pathway
Source: Nat Cancer. 2023 Mar 27;4(3):419–35. doi: 10.1038/s43018-023-00524-z (PMC10042736; doi:10.1038/s43018-023-00524-z)
Supplement: Source Data Fig. 2 — Statistical source data. [file 43018_2023_524_MOESM21_ESM.xlsx]

## Sheet: Figure 2
a							c					k
	WT		WT Z-LEHD-FMK		KO			WT + AP1903		KO + AP1903			WT		WT + EGTA		WT + BAPTA-AM		KO
	%	nuclear expulsion, no expulsion	%	nuclear expulsion, no expulsion	%	nuclear expulsion, no expulsion		%	nuclear expulsion, no expulsion	%	nuclear expulsion, no expulsion		%	nuclear expulsion, no expulsion	%	nuclear expulsion, no expulsion	%	nuclear expulsion, no expulsion	%	nuclear expulsion, no expulsion
	64.6045	[637,349]	34.7458	[41, 77]	30.7082	[503, 1135]		72.3127	[222,85]	19.7368	[30,122]		67.2956	[321,156]	34.7397	[387,727]	19.5842	[292,1199]	24.3448	[353,1097]
	65.4472	[1288,680]	36.3899	[631, 1103]	25.9983	[918,2613]		76.1589	[230,72]	37.1479	[211,357]		77.972	[2007,567]	42.0268	[282,389]	28.5714	[384, 1296]	22.4091	[986,3414]
	59.9052	[1137, 761]	28.7042	[525, 1304]	20.3942	[269, 1050]		73.2543	[556,203]	20.9459	[186,702]		76.7307	[1718,521]	30.0466	[1225,2852]	3.89085	[231,5706]	18.3347	[218,971]
n	3		3		3		n	3		3		n	3		3		3		3
average	63.3189		33.2799		25.7002		average	73.9086		25.9436		average	73.9994		35.6044		17.3488		21.6962
Total cells		4852		3681		6488			1368		1608			5290		5862		9108		7039
