# Supplementary material for: Apoptosis-induced nuclear expulsion in tumor cells drives S100a4-mediated metastatic outgrowth through the RAGE pathway
Source: Nat Cancer. 2023 Mar 27;4(3):419–35. doi: 10.1038/s43018-023-00524-z (PMC10042736; doi:10.1038/s43018-023-00524-z)
Supplement: Source Data Fig. 3 — Statistical source data. [file 43018_2023_524_MOESM23_ESM.xlsx]

## Sheet: Figure 3
a and b	CItH3 positivity in apoptotic cells during metastasis via TVI metastasis model. mice were sacrificed 24hours after injection and reviewer question (citH3+ population in non apoptotic positive cells)
	exsp: nuclear expulsion
WT1			WT2			WT3			WT4				Summary
All	157509		All	155816		All	102266		All	22786				WT	KO
Tumor cells (H2B:GFP+)	113		GFP	70		GFP	83		GFP	12			Apopt+	57.6766	51.9312
⌞apopt+ (Magic Red+ in GFP+)	65	57.5221	apoptosis	39	55.7143	apoptosis	56	67.4699	apoptosis	6	50		Apopt+Exsp+	52.864	9.2803
⌞apopt+exsp+ (Magic Red+/citH3-647+ in GFP+)	37	56.9231	apopt+exsp+	15	38.4615	apopt+exsp+	37	66.0714	apopt+exsp+	3	50		Apopt-Exsp+	8.9136	0
⌞ non-apoptosis (Magic Red-)	46	40.708	non-apoptosis	29	41.4286	non-apoptosis	27	32.5301	non-apoptosis	6	50		n	4	3
⌞apopt-exsp+ (Magic Red-/citH3-647+ in GFP+)	8	17.3913	exsporosis	1	3.44828	apopt-exsp+	4	14.8148	apopt-exsp+	0	0
KO1			KO2			KO3
All	104366		All	111225		All	25435
Tumor cells (H2B:GFP+)	63		GFP	60		GFP	16
⌞apopt+ (Magic Red+ in GFP+)	32	50.7937	apoptosis	33	55	apoptosis	8	50
⌞apopt+exsp+ (Magic Red+/citH3-647+ in GFP+)	6	18.75	apopt+exsp+	3	9.09091	apopt+exsp+	0	0
⌞non-apoptosis (Magic Red-)	31	49.2063	non-apoptosis	27	45	non-apoptosis	8	50
⌞apopt-exsp+ (Magic Red-/citH3-647+ in GFP+)	0	0	apopt-exsp+	0	0	apopt-exsp+	0	0
f	Spontaneous metastsis model of 4T1 with Padi4 knockout								Summary
# met	4T1	VEC	#135	#137	#341				4T1	WT	Vec	#135	#137	#341
	34	65	4	3	0				average	38.8333	27.8	2.5	2.28571	3.28571
	44	21	1	0	4				n	6	5	8	7	7
	55	12	1	0	9
	31	37	9	1	1
	22	4	3	0	9
	47		2	8	0
			0	4	0
			0
g	Spontaneous metastsis model of EO771 LMB with Padi4 knockout								Summary
# met	VEC	#6112	#6116						ELM3	Vec	#6112	#6116
	35	8	8						average	30.6	9.2	14.2
	20	11	20						n	5	5	5
	13	10	12
	35	8	9
	50	9	22
h	Spontaneous metastasis model of EO771 LMB Padi4 KD in tumor or Padi4 KO in myeloid cells								Summary
# met	vec in WT	vec in KO	831 in WT	831 in KO	833 in WT	833 in KO			4T1	vec in WT	vec in KO	831 in WT	831 in KO	833 in WT	833 in KO
	21	28	0	0	11	1			average	22.1429	27.6667	4.375	4.5	9.625	7
	14	7	12	1	5	0			n	7	6	8	4	8	5
	19	59	15	6	0	7
	46	35	3	11	4	13
	9	29	0		28	14
	16	8	0		0
	30		5		19
			0		10
i	Spontaneous metastasis model of 4T1 with DNAseI or GSK484 treatment								Summary
# met	VEC	NE inh	DNAse	GSK484					4T1	VEC	NE inh	DNAse	GSK484
	6	11	2	0					average	11.3333	5.25	3	0.333333
	25	2	0	1					n	6	4	5	3
	6	2	0	0
	9	6	4
	8		9
	14
