# Supplementary material for: Apoptosis-induced nuclear expulsion in tumor cells drives S100a4-mediated metastatic outgrowth through the RAGE pathway
Source: Nat Cancer. 2023 Mar 27;4(3):419–35. doi: 10.1038/s43018-023-00524-z (PMC10042736; doi:10.1038/s43018-023-00524-z)
Supplement: Source Data Fig. 4 — Statistical source data. [file 43018_2023_524_MOESM24_ESM.xlsx]

## Sheet: Figure 4
b	#RFP positive colonies after TVI co-injection											e, f and g							h							i
	size	WT(GFP) + WT(RFP)	WT(GFP) + KO(RFP)	WT(GFP) / KO(RFP) + DNase	KO	# met	WT(GFP) + WT(RFP)	WT(GFP) + KO(RFP)	WT(GFP) / KO(RFP) + DNase	KO + KO		e	Veh + Cells(WT)	Veh + Cells (KO)	NEPs(WT) + Cells (KO)	ApoptDBs(KO) + Cells(KO)	NEPs(WT + Sonic) Cells(KO)	NEPs(WT + HI) + Cells(KO)			WT	KO	KO + NEPs	KO + apoDBs				WT	WT + DNase (10U)	WT + GSK (1uM)	KO	KO + DNase (10U)	KO + GSK (1uM)
		747502	73961.3	40762.7	42459.1		74	47	47	78		day3	6699.5	1610.6	2662.5	1737.8	5.4	705.9	spheroid size	1st	560286	239633	211616	194437		spheroid size		664004	358975	373314	92608.8	160032	79003
		582233	54866.1	36772.2	37280.6		26	47	63	53		normalized luc signal	4752.1	3135.6	8645.1	632.8	2047.7	1863.7	(mm^3)		563700	214622	200259	142917		(mm^3)		506166	347371	481499	85335.3	81387.6	75454
		475545	45218.8	34964.2	28407.3		56	28	53	65			2450.1	283.3	5724.1	1870.6	1069.4	465.4			707071	40721.7	122372	18829.6				594038	338502	352188	97824.6	181972	82655.6
		346227	41506.9	34099.6	28227.6		28	48	28	56			2802.9	1188.1	4263.5	2913.8	290.9	377.5			487384							630046	253143	646579	79856.3	99555.2	66418
		276713	35589.7	33877.6	26253.2		28	38	29	18				2313.1			364.9	1064.3		2nd	644162	118839	174818	193193				629799	511541	283505	80374.7		72941.8
		257485	32882.2	28942	23499.2		33	31	10	49			Veh + Cells(WT)	Veh + Cells (KO)	NEPs(WT) + Cells (KO)	ApoptDBs(KO) + Cells(KO)	NEPs(WT + Sonic) Cells(KO)	NEPs(WT + HI) + Cells(KO)			342139	120466	481873	196192				837570	480007	371217	88238.3
		236107	30887	28385	23064.5	n	6	6	6	6		n	4	5	4	4	5	5			486132	56736	434126					916788	410646	355848	75438
		215433	27234.2	24116.1	22450	average	40.8333	39.8333	38.3333	53.1667		average	4176.15	1706.14	5323.8	1788.75	755.66	895.36			474815							999771	693322	563524	92544.9
		194924	27234.2	22938.1	20146.3															3rd	830297	55611.5	677834	153883				945763
		185653	26367	17721.7	19441.1							f	Veh + Cells(WT)	Veh + Cells (KO)	NEPs(WT) + Cells (KO)	ApoptDBs(KO) + Cells(KO)	NEPs(WT + Sonic) Cells(KO)	NEPs(WT + HI) + Cells(KO)			73492.1	95001.3	254395	167847				609478
		167746	24855.7	14263.3	18946							day7	245151	25792.4	20672	24644.3	832.9	18853.7			430656	243788	129758	44366.4				903398
		161708	23755.4	13299.9	18762.3							normalized luc signal	198291	27796.9	81121.6	5976.1	35762.6	12745.4			457812		283704					663215
		151433	23618.4	13245.1	18668.6								71574.1	1274.7	42753.5	21770	7554.9	6465.5			159689							989938
		151334	22645.9	13176.6	16041.7	Left							147423	8403.6	46345.6	18706.1	6218.5	3484			WT	KO	KO + NEPs	KO + apoDBs				WT	WT + DNase (10U)	WT + GSK (1uM)	KO	KO + DNase (10U)	KO + GSK (1uM)
		146215	21627.8	12852.5	15827.8		Summary	size of mets						23250.3			3186.6	11538.8		n	13	9	10	8			n	13	8	8	8	4	5
		141053	19856.3	12688.1	15141.3		WT(GFP) + WT(RFP)	WT(GFP) + KO(RFP)	WT(GFP) / KO(RFP) + DNase	KO + KO			Veh + Cells(WT)	Veh + Cells (KO)	NEPs(WT) + Cells (KO)	ApoptDBs(KO) + Cells(KO)	NEPs(WT + Sonic) Cells(KO)	NEPs(WT + HI) + Cells(KO)		average	478280	131713	297075	138958			average	760767	424188	428459	86527.6	130736	75294.5
		135256	19463.6	11542.1	14779.4		132	174	145	269		n	4	5	4	4	5	5
		106235	19454.5	11277.3	14698.8	average	61741.3	18685.4	13222.1	10055.2		average	165610	17303.6	47723.2	17774.1	10711.1	10617.5
		95200.2	19134.9	10934.9	14270.3
		87975.9	18742.2	10587.9	14012.3
		74650.2	17390.8	9341.25	13366.8	Right
		73115.2	17203.6	9113.16	12589.6		Summary	# of mets
		64626.3	15130.8	8994.45	12496.6		WT(GFP) + WT(RFP)	WT(GFP) + KO(RFP)	WT(GFP) / KO(RFP) + DNase	KO + KO		g	Veh + Cells(WT)	Veh + Cells (KO)	NEPs(WT) + Cells (KO)	ApoptDBs(KO) + Cells(KO)	NEPs(WT + Sonic) Cells(KO)	NEPs(WT + HI) + Cells(KO)
		56342	14472.5	8907.7	11762	average	40.8333	39.8333	38.3333	53.1667		day7	113044	83769.8	85270.7	174495	66071.5	232171
		55760	14225.4	8853.08	10732.2							met size	260187	24091.7	65273.1	15760.5	10119.8	30721.6
		54487.2	13939.1	8556.14	10713.6								6077.5	24743.5	26961.5	6162.18	12973.3	312926
		53761.6	11733.3	8498.95	10624.5								21907.1	115622	17578.4	62840	16649.1	51442.4
		47509.1	11277.3	7566.76	10519.1								120386	12983.2	893960	288729	9682.34	52726.6
		46982.1	11060	6907.92	10092.9								1.44494e+06	320760	606104	6709.88	355761	28020.4
		45577.3	10829.9	6794.98	10081.3								172324	3779.5	112128	3332.02	31987.1	1284.95
		43375.8	10400.7	6688.77	9832.53								250346	1226.69	29628.5	22128.5	58709.3	5654.1
		41971.7	10208.9	6528.97	8002.25								113636	5205.07	1.1274e+06	2837.93	67241.7	8516.89
		41437.8	7402.49	6464.1	7870.52								184981	2262.26	766288	1752.63	2689.55	39198.8
		41041.1	7355.36	5314.49	7870.52								305436	766	19812.7	442.042	253226	8846.29
		37836	6999.55	5287.09	7531.12								2.17873e+06	1352.54	130921	12914	4483.35	92689.1
		31505.3	6740.73	5099.9	7376.92								156028	1110.93	139769	24318.6	588754	28945.6
		30818.5	6026.74	5095.33	7182.42								158928	465.349	1.19684e+06	381522	25490.2	6068.18
		29786.7	5866.94	4241.54	6928.26								27468.8	1381.29	92142.2	14396.3	64128.1	146165
		29567.5	5717.11	4163.93	6802.73								479859	5487.85		15539.9	2752.47	100480
		28312	5688.87	3807.8	6595.83								235040	40584.8		65732.3	30212.7	108338
		27796.7	4766.6	3753.01	5991.42								419187	31697.3		8056.2	104322	38581.2
		27330.3	4542.88	3520.16	5297.9								74247.8	71298.6		55284.8	19922.2
		27209.4	3819.41	3483.64	4739.98								166185			121575	28040.6
		26650	3721.05	3469.94	4737.65								242808			7781.97	2441.72
		26450.7	2337.64	3232.52	4490.47								105463			30599.6	102482
		26325.2	1744.27	1830.85	4222.35								1.46447e+06			15880.9	27978.4
		25238.8	1505.6	1814.78	3922.47											35748	150118
		25197	87702.7	80963.7	3798.49											1.01323e+06
		23848.7	74201.9	72832.2	3788.42											12980
		23476.7	59326.8	45634.3	3776.02											18686.2
		22536.8	51451	41716.9	3093.35											34188.8
		22253.3	47999.3	41137	2921.32								Veh + Cells(WT)	Veh + Cells (KO)	NEPs(WT) + Cells (KO)	ApoptDBs(KO) + Cells(KO)	NEPs(WT + Sonic) Cells(KO)	NEPs(WT + HI) + Cells(KO)
		21870.4	46159.3	37744.7	2895.75							n	23	19	15	28	23	18
		21714.6	44081.9	33430.1	2839.18							average	378334	39399.4	354005	87629.6	84843.2	71820.9
		20248.9	42561.6	28914.6	2791.91
		17861.9	42534.2	28636.1	2347.91
		17728.7	28051.7	27449	2275.07
		17322.3	27061	25554.3	2196.8
		17094	26997	24339.8	1597.04
		17080.3	26367	23796.5	1481.58
		16282.7	20376.8	21280.8	1474.61
		16107.6	19746.4	20294.6	1469.96
		15629.5	18650.9	20075.4	1376.2
		15013.4	18646.4	19185.1	1365.35
		14798.8	17486.7	18892.9	32429.8
		13563.6	17436.5	18189.8	32429.8
		12698.1	16304.1	18180.7	23645.7
		12653.1	14911.6	15852.1	19968
		11484.6	14578.3	15733.4	19727.8
		10592.7	13907.1	15674.1	18708.8
		9717.07	13030.5	15418.4	18286.5
		6943.76	13016.8	15304.3	17941.7
		5442.8	12939.2	14701.6	16601.9
		2550.15	12930.1	14596.6	15859.6
		105423	12067.2	14496.1	15736.4
		87981.4	11327.5	14404.8	15665.1
		83029.8	10816.2	13007.7	15089.4
		73432.9	9921.29	12674.4	14106.8
		71858.3	9473.85	12350.2	13913.9
		70650.2	9314.05	12035.2	13390
		61267.2	9008.15	11884.5	13323.4
		58390.9	8642.89	10875.5	12874
		54845.7	8090.44	10738.5	12359.4
		50424.2	7040.32	10738.5	11683
		45199.9	7022.06	10391.6	11388.5
		37000	6912.48	9875.63	11366.8
		36301.1	6830.3	9040.1	11149.1
		34980.7	6711.59	8857.48	10581.9
		34836.4	5529.07	8633.76	10113
		21385.3	5474.29	8569.84	9808.51
		20770.8	5410.37	8423.73	9658.18
		13917	4259.81	8382.64	9631.84
		12613.6	2766.82	8181.75	9593.09
		7735.69	2045.44	7953.47	9554.35
		6425.36	103897	7953.47	8622.93
		5679.92	61335.7	7629.3	8130.88
		4776.4	58002.6	7487.76	7907.81
		2549.38	54692.6	6478.74	7905.39
			51053.8	6213.93	7723.29
		26853.2	34206.3	6095.22	7431.16
		87958.1	30097.2	5542.77	7311.05
		29704.7	29174.9	5300.79	7140.77
		42188.3	21475.2	5246	6754.68
		29189.9	17879.3	4488.09	6646.97
		91511	16666.2	4383.08	6636.13
		1709.84	16249.4	4195.89	6373.44
		24060.4	15821.6	4154.8	6372.66
		7082.44	14774.6	4008.69	6318.42
		15037.9	14500.7	3862.59	5894.56
		25162.2	14249.6	3305.57	5730.28
		23237.1	13308.7		5561.36
		5951.32	12181.3	15651.9	5004.22
		5718.78	10743.8	3613.09	4392.21
		2324.69	8510.48	344.677	4330.84
		8613.92	8201.4	4399.52	4328.52
		20478.2	5748.23	142.988	4281.25
		21806.5	5360.14	6559.4	4232.43
		10178.5	5090.77	1827.24	4036.09
		943.723	4236.98	9166.3	3993.76
		1756.5	3122.02	8287.3	3875.21
		26756.9		12151	3851.18
		4397.27	4397.27	24113.1	3838.01
		14169.4	397.357	7052.33	3542.01
		34811.6	10534.5	1145.41	3369.98
		25094.4	25214.9	9112.12	3159.21
		9028.58	17533.4	6499.95	3018.18
		32879	12456.5	20448.1	2874.83
		212.225	8575.53	2441.34	2533.88
		35234.6	4268.58	19964.9	2282.04
		24934.9	7265.31	15276.4	2156.51
		11650.5	9557.64	1159.71	2095.29
		3983.35	2382.64	1329.04	1848.88
		34603.9	9651.71	1374.19	1421.92
			17977.4	14638.2	1421.14
			18084.3	6479.63	1346.75
			12937.4	14474.2	1065.47
			12637.9	16286.4	871.747
			3719.2	2833.43	770.237
			8589.83	1198.84	674.151
			11615.2	4825.48	635.407
			31692.2	5388.4	410.914
			9797.71	2975.66	46341.9
			28228.9	3327.86	31202.1
			9761.58	4529.72	28805.1
			6996.64	7334.55	28494.6
			17695.2	23689.4	28490
			8333.96		26275.7
			7087.7		24855.7
			7900.48		23896.9
			13447.7		23805.6
			15354.7		23225.8
			15040.9		21025.1
			9202.42		20869.9
			20337.5		20851.6
			43669.4		20422.4
			15058.2		20038.9
			20801		19025.3
			45139.9		15509.7
			12563.4		14655.9
			20078.6		14140
			7487.32		12555.7
			15813.8		12423.3
			7187.8		11332.1
			6638.42		11186
			2469.18		10765.9
			11802.6		10304.8
			21028.3		10154.1
			32721.7		10081.1
			12159.3		9893.89
			33102.5		8999.01
			12799		8355.25
			30243.5		8122.4
			3254.86		8085.87
			19460.7		7793.67
			30394.8		7725.18
					7656.69
					7337.1
					7241.22
					6944.44
					6661.37
					6519.83
					6268.72
					6159.14
					6095.22
					5232.3
					5172.95
					5122.73
					5040.54
					4807.69
					4100.01
					3666.26
					3634.3
					1611.7
					1351.45
					22685.5
					1085.21
					1342.59
					12543.1
					720.209
					611.087
					13551.5
					5313.14
					3909.6
					697.632
					347.687
					1347.1
					14914.4
					5904.66
					23099.4
					13283.6
					6342.66
					33329.8
					10817.4
					17597.3
					9498.94
					17369.3
					13822.5
					8528.12
					15599.3
					1788.11
					5585.57
					2334.47
					6356.21
					6714.43
					395.099
					15777.6
					22382.9
					6971.81
					17011.8
					3239.81
					17738.8
					33565.4
					1155.95
					6782.16
					44033.6
					27208.4
					7226.18
					2401.45
					295.76
					6895.05
					1430.63
					2518.1
					4866.87
					7338.31
					16755.2
					1089.72
					2980.93
					1574.38
					1248.51
					410.151
					1815.95
					11598.6
					10629.3
					9126.42
					3875.74
					1505.14
					2033.44
					14612.6
					754.075
					3463.33
					5417.75
					6674.54
					11396.9
					12151
					458.315
					6402.11
					1937.12
					6447.27
					10940.1
	n	132	174	145	269
	average	61741.3	18685.4	13222.1	10055.2
