# Supplementary material for: Apoptosis-induced nuclear expulsion in tumor cells drives S100a4-mediated metastatic outgrowth through the RAGE pathway
Source: Nat Cancer. 2023 Mar 27;4(3):419–35. doi: 10.1038/s43018-023-00524-z (PMC10042736; doi:10.1038/s43018-023-00524-z)
Supplement: Source Data Fig. 5 — Statistical source data. [file 43018_2023_524_MOESM25_ESM.xlsx]

## Sheet: Figure 5
c	nuclear expulsion effect by sRAGE/neuAb against S100A4					co-culture assay						f, g in vivo - coinjection (intrathoracic NEPs/apoDBs with tumor cells)									i	Salt incubation (importance of chromatin binding of s100a4)					co-culture assay					k	Quantitation of phospho p42/44 normalized by total p42/44
1st	0d	x	NEPs	sRAGE	NEPs IgG	neuab	apopt	sRAGE apop	igG apop	neu apop		f upper	wt	wt+sRAGE	wt+neuAb	ko	ko + NEPs	ko+NEPs+sRAGE	k+NEPs+NeuAb		1st	Days	0	2									ratio (p42/44 versus total 42/44		veh		sR
CTG viability	4242	3049	16737	9641	21210	412	19937	6633	17713	7606		Luc signal	3605.22	1473.39	3069.1	346.5	1943.5	1550.2	1124.4			NEPs/apoDBs	x	x		NEPs			apoDBs					mock	NEPs	apopt	NEPs	apopt
luc activity	3521	4033	33574	11661	18698	8188	1850	9587	4174	12534		normalized by day 0	2132.48	735.388	1346.5	239.2	1992	636.6	1367.1			Nacl	x	0 mM	250 mM	0 mM	250 mM	sup	0 mM	250 mM	sup		rep1	0.0972304	0.521862	0.0659248	0.0205338	0.184918
(ATP)	4828	2711	28148	7221	21024	8758	7822	3863	1716	14495			10160.2	1752.58	1652.8	429.9	2329.4	85.1	1167.3			rep 1	3765	983		71531	15599	1938	17378	7598	2081		rep2	0.109614	0.435198	0.0437106	0.133254	0.104076
		3424											6005.56	823.279	445.8	6.7	874.9	1233.7	1567.5			rep 2	3627	1179		72565	18279	1943	16981	6341	1209		rep3	0.0805447	0.64868	0.0797649	0.237149	0.375989
		3033											3968.34	107.126	513.2	74.8	946.7	139.6	89.3			rep 3	3779	678		76051	19153	1508	16396	7943	1579		avr	0.0957962	0.535247	0.0631335	0.130312	0.221661
		3477											4411.62	647.323	179.6	146.2	744.7	1148.3	331.9			avr	3723.67	946.667	na	73382.3	17677	1796.33	16918.3	7294	1623
Avr	4197	3287.83	26153	9507.67	20310.7	5786	9869.67	6694.33	7867.67	11545			1323.96	699.116	1988.3	443.1	1117.4	135.5	457.7			n=3	3	3	na	3	3	3	3	3	3		normalized	1.01497	5.44763	0.688178	0.214349	1.93033
#	3	6	3	3	3	3	3	3	3	3			1475.33	274.31	1851.4	254.7		792.8	452.6														by mock avr	1.14424	4.54296	0.456287	1.39101	1.08643
	0d	x	NEPs	sRAGE	NEPs IgG	neuab	apopt	sRAGE apop	igG apop	neu apop			2789.39		645.6			907.8	302.9		2nd	Days	0	2										0.840792	6.77145	0.832652	2.47556	3.92488
2nd	4380	536	16722	4941	21512	10685	5622	4631	5963	2251								814	853.2			NEPs/apoDBs	x	x		NEPs			apoDBs
CTG viability	3931	53	14847	13650	19981	5985	3884	2576	4056	1893									118.5			Nacl	x	0 mM	250 mM	0 mM	250 mM	sup	0 mM	250 mM	sup		average	1	5.58735	0.659039	1.36031	2.31388
luc activity	3728	26	19692	11794	15906	11342	5843	3306	4351	4447			wt	wt+sRAGE	wt+neuAb	ko	ko + NEPs	ko+NEPs+sRAGE	k+NEPs+NeuAb			rep 1	3383	2021	1589	35673	31742	1804	12832	11832	2152		sem	0.087916	0.647094	0.10962	0.652936	0.841534
Avr	3247.8	781.767	15483.4	7979.13	15542.5	6760.2	5044.33	3442.07	4448.13	4027.8		Avr	3985.79	814.064	1299.14	242.638	1421.23	744.36	712.036			rep 2	2243	1885	1564	41081	22381	1940	17101	9192	2165
#	3	3	3	3	3	3	3	3	3	3		#	9	8	9	8	7	10	11			rep 3	2085	1909	2048	42022	28324	1382	16690	12908	1743
	0d	x	NEPs	sRAGE	NEPs IgG	neuab	apopt	sRAGE apop	igG apop	neu apop												avr	2570.33	1938.33	1733.67	39592	27482.3	1708.67	15541	11310.7	2020
3rd	4129	40	21512	8231	9152	5183	6246	3316	4752	3316		f below	wt	wt+sRAGE	wt+neuAb	ko	ko + NEPs	ko+NEPs+sRAGE	k+NEPs+NeuAb			n=3	3	3	3	3	3	3	3	3	3
CTG viability	4968	29	19981	8430	13544	3696	6318	2155	6811	2155		Luc signal	61989	6379.06	53053.7	2422.7	5582.6	2870.8	8431.3
luc activity	4804	28	15906	5974	10799	3543	5811	3657	3057	3657		normalized by day 0	54797.5	12003	17405	2695.9	20116.7	6679.6	10610.1		3rd	Days	0	2
Avr	3430.36	176.353	14577.1	6123.43	9808.11	3837.04	4684.47	2514.61	3814.23	2631.76			122068	16336.5	39488.7	4052.2	14660.8	216.8	10394			NEPs/apoDBs	x	x		NEPs			apoDBs
#	3	3	3	3	3	3	3	3	3	3			96154.9	10555.6	7362.2	3.8	11416	9749.2	7552			Nacl	x	0 mM	250 mM	0 mM	250 mM	sup	0 mM	250 mM	sup
total avr	3625.05	1415.32	18737.8	7870.08	15220.4	5461.08	6532.82	4217	5376.68	6068.19			76985.2	6862.11	5384.8	3314.2	14094.6	2249.2	169.7			rep 1	3752	1815	1724	30338	28283	1500	17811	18232	1697
total sem	290.789	952.43	3716.81	978.467	3036.1	859.34	1671.65	1267.27	1258.87	2767.9			50411.8	18258.3	1757	906.3	7579.7	11457.5	3833.7			rep 2	4683	2115	1547	29313	25052	1972	12649	11876	2027
#	3	3	3	3	3	3	3	3	3	3			44257.7	6201.19	10575.4	2698.3	15418.5	733.3	4399.2			rep 3	2605	1653	1387	31282	22325	1762	13978	11643	1859
													27162.9	3227.89	7562.3	2988.3		8424.3	9621.3			avr	3680	1861	1552.67	30311	25220	1744.67	14812.7	13917	1861
d	MDA-MB-231 LM3		co-culture of LM3 cells + NEPs/apoDBs/NETs(PMA derived)																			n=3	3	3	3	3	3	3	3	3	3
	0days	2day											44210.5		7379.8			6358.4	6628.4
		x			NEPs		Apopt		NETs (PMA)									4989.6	5453.1
	pbs	pbs	PMA	pbs	pbs	pbs	pbs	pbs	PMA	PMA									770		4TH	Days	0	2
1st	pbs	pbs	pbs	sRAGE	pbs	sRAGE	pbs	sRAGE	pbs	sRAGE			wt	wt+sRAGE	wt+neuAb	ko	ko + NEPs	ko+NEPs+sRAGE	k+NEPs+NeuAb			NEPs/apoDBs	x	x		NEPs			apoDBs
	11388	24929	16555	21531	58193	50229	40408	41044	23047	15205		Avr	64226.4	9977.96	16663.2	2385.21	12695.6	5372.87	6169.35			Nacl	x	0 mM	250 mM	0 mM	250 mM	sup	0 mM	250 mM	sup
	11116	25458	16878	20213	58480	51208	43924	45003	18110	20444		#	9	8	9	8	7	10	11			rep 1	1589	1126		32596	17206	1316	12271	11974	1991
	11934	24738	14009	22535	60372	51418	45339	45082	18426	18404												rep 2	1564	1483		29199	14347	1204	10783	7470	1322
Avr	11479.3	25041.7	15814	21426.3	59015	50951.7	43223.7	43709.7	19861	18017.7		g	wt	wt+sRAGE	wt+neuAb	ko	ko + NEPs	ko+NEPs+sRAGE	k+NEPs+NeuAb			rep 3	2048	1829		29266	9176	1747	13178	7409	1752
#	3	3	3	3	3	3	3	3	3	3		Met size	775550	655235	15919.7	69940.8	81236.2	834646	17171.2			avr	1733.67	1479.33		30353.7	13576.3	1422.33	12077.3	8951	1688.33
	0days	2day										(um2)	1.19051e+06	447576	95765	23488.8	451493	69159.2	172526			n=3	3	3		3	3	3	3	3	3
		x			NEPs		Apopt		NETs (PMA)				105204	54388.5	959134	48652.4	206217	314952	1.22218e+06
	pbs	pbs	PMA	pbs	pbs	pbs	pbs	pbs	PMA	PMA			156001	27833.9	40176.2	11821.2	101701	1.72024e+06	625168
2nd	pbs	pbs	pbs	sRAGE	pbs	sRAGE	pbs	sRAGE	pbs	sRAGE			43749	40780.9	107679	33211.9	2.25787e+06	61804.1	195019		j	Incubation with sRAGE/s100a4 NeuAb					co-culture assay
	11156	23865	17854	20663	56648	48992	42757	41285	9403	23620			381413	128740	456373	5829.17	138314	43795.6	223109
	10912	21320	17465	22871	58376	47897	46737	43408	12940	26090			99514.6	70252.5	148065	87279.4	917781	170921	91875.8			1st	x	veh	NEPs	dialized NEPs	de+s100A4	rc + neuab	rc + sRAGE	only s100A4
	10565	23738	17281	22728	60269	48741	49806	40603	16362	23257			77989	34174.9	95043.9	108484	533595	6647.95	50238.8			rep 1	101	1032	14093	10009	14355	8992	13420	160
Avr	10877.7	22974.3	17533.3	22087.3	58431	48543.3	46433.3	41765.3	12901.7	24322.3			646647	271929	226993	120045	63925.5	20116	137332			rep 2	80	808	16218	10634	15482	9583	8432	278
#	3	3	3	3	3	3	3	3	3	3			227221	34495.9	6350.22	49322.3	389387	23688.9	88837.9			rep 3	104	909	15520	11075	14995	12200	9943	227
	0days	2day											144701	693248	19822.9	20744	411038	1912.04	242187			avr	95	916.333	15277	10572.7	14944	10258.3	10598.3	221.667
		x			NEPs		Apopt		NETs (PMA)				179420	265104	9792.82	41981.2	696812	29592.5	16975.8			n	3	3	3	3	3	3	3	3
	pbs	pbs	PMA	pbs	pbs	pbs	pbs	pbs	PMA	PMA			149418	76979.5	338776		410345	622191	20530
3rd	pbs	pbs	pbs	sRAGE	pbs	sRAGE	pbs	sRAGE	pbs	sRAGE			1.00182e+06	86362.9	29029.6		22530.5	55412	4317.22			2nd	x	veh	NEPs	dialized NEPs	de+s100A4	rc + neuab	rc + sRAGE	only s100A4
	11245	19776	16878	25424	59486	44344	40362	37286	14209	20161			79291.6	113280	67507.7		33998.1	1.93162e+06	1.31663e+06			rep 1	481	754	13126	4781	10599	4728	4610	1111
	14322	18877	18035	23428	60615	45795	43650	41526	18716	23904			700464	46126.3	54937.5		76132.8	314975	108126			rep 2	722	1202	14985	5913	10529	4051	7332	682
	13555	20312	17749	20001	63034	43485	48340	42400	9720	25015			137300	52257.9	724967		1.81001e+06	336087	2.46531e+06			rep 3	299	577	11505	5999	12219	5894	5632	824
Avr	13040.7	19655	17554	22951	61045	44541.3	44117.3	40404	14215	23026.7				100529	272441		40157.6	178141	226314			avr	500.667	844.333	13205.3	5564.33	11115.7	4891	5858	872.333
#	3	3	3	3	3	3	3	3	3	3				170023	113332		1.56415e+06	68889.4	5503.52			n	3	3	3	3	3	3	3	3
														44093.3	158011		687498	59612.9	3456.56
total avr	11799.2	22557	16967.1	22154.9	59497	48012.1	44591.4	41959.7	15659.2	21788.9				21897.8	152280		98840.1	305994	4931.3			3rd	x	veh	NEPs	dialized NEPs	de+s100A4	rc + neuab	rc + sRAGE	only s100A4
total sem	644.564	1568.93	576.586	441.428	792.147	1869.47	956.395	959.198	2134.82	1922.35				54035	74439.4		32434.9	1.52896e+06	342721			rep 1	760	515	13189	4495	7327	6067	3956	1654
#	3	3	3	3	3	3	3	3	3	3				30127.5	26805.8		1.43309e+06	483719	265420			rep 2	1094	389	10435	3349	7062	4356	3225	1497
														55184.1	56728.6		209729	385902	390950			rep 3	898	1079	9434	4913	10192	3270	3761	2213
														118300	86102.4		116007	130684	85660.4			avr	917.333	661	11019.3	4252.33	8193.67	4564.33	3647.33	1788
														60143.3	108014		632002	257260	321088			n	3	3	3	3	3	3	3	3
														271645	63497.5		348541	1.50157e+06	110908
														516996	88233.1		748483	112457	617418
																	853902	143971	32476.8		l	Incubation with MAPK inhibitors					co-culture assay
																	390308	529366	48043
																	185826	721785	775317
																	1.02265e+06	340395	193261			1st	PBS	NEPs			ApoDBs
																	5.1439e+06	494884	589691				PBS	veh	Selu 1uM	Tram 10 nM	veh	Selu 1uM	Tram 10 nM
																	279935	399524	53081.3			Rep 1	2661	38443	22971.7	14232.7	29245	23467.7	15300.7
																	627373	307857	782486			Rep 2	4295	37429	28832.3	12259.3	30419	19071	10004
																	267123	175312	479495			Rep 3	3858	44465	26531.7	15655.7	26389	22690.3	11942.3
																	2.48125e+06	30750.9	1.08187e+06			avr	3604.67	40112.3	26111.9	14049.2	28684.3	21743	12415.7
																	292482	225477				n	3	3	3	3	3	3	3
																	260643	321591
																	108107	812888				2nd	PBS	NEPs			ApoDBs
																		175927					PBS	veh	Selu 1uM	Tram 10 nM	veh	Selu 1uM	Tram 10 nM
																		8811.21				Rep 1	4731	62743	30695	43529	28740	18555	18668
																		2777.35				Rep 2	6763	72403	35475	39463	28475	15274	28684
																		8169.21				Rep 3	5381	59934	38449	41191	29814	14749	25341
																		91126.8				avr	5625	65026.7	34873	41394.3	29009.7	16192.7	24231
																		359078				n	3	3	3	3	3	3	3
																		1.25869e+06
																		1.09181e+06				3rd	PBS	NEPs			ApoDBs
																		75253.5					PBS	veh	Selu 1uM	Tram 10 nM	veh	Selu 1uM	Tram 10 nM
																		175545				Rep 1	4527	64843	24527	35306	20007	42685	27756
																		140984				Rep 2	4409	78860	29292	38600	19136	44898	22339
																		234972				Rep 3	2976	75398	28763	39597	23448	42584	26195
																		279768				avr	3970.67	73033.7	27527.3	37834.3	20863.7	43389	25430
																		172479				n	3	3	3	3	3	3	3
																		77086.5
																		229803				4th	PBS	NEPs			ApoDBs
																		1.72626e+06					PBS	veh	Selu 1uM	Tram 10 nM	veh	Selu 1uM	Tram 10 nM
																		102194				Rep 1	4578	46881	23514	36372	13396	10676	18174
																		182412				Rep 2	4685	42808	24139	33281	19546	12707	14424
																		31383.6				Rep 3	4074	46963	29386	32714	14812	11503	11772
																		292105				avr	4445.67	45550.7	25679.7	34122.3	15918	11628.7	14790
																		140319				n	3	3	3	3	3	3	3
																		356822
																		289347
																		772665
																		1.90224e+06
																		114927
																		23386.5
																		142115
																		135197
																		145450
																		55900.5
																		135197
																		145450
																		55900.5
													wt	wt+sRAGE	wt+neuAb	ko	ko + NEPs	ko+NEPs+sRAGE	k+NEPs+NeuAb
												Avr	358601	162205	164151	51733.3	660670	362751	362368
												#	17	28	28	12	40	75	37
