# Supplementary material for: Apoptosis-induced nuclear expulsion in tumor cells drives S100a4-mediated metastatic outgrowth through the RAGE pathway
Source: Nat Cancer. 2023 Mar 27;4(3):419–35. doi: 10.1038/s43018-023-00524-z (PMC10042736; doi:10.1038/s43018-023-00524-z)
Supplement: Source Data Fig. 6 — Statistical source data. [file 43018_2023_524_MOESM27_ESM.xlsx]

## Sheet: Figure 6
c	RNA sequencing in GFP+ tumor cells (after sorting) obtained from each tissues or dish)										d
		Tissue type	Repative expression		RNAseq data can be accessed at							1st	Stv	TNF 1h	TNF 2h	TNF 4h	LPS 1h	LPS 2h	LPS 4h
	PADI4	TVI-lung met	3.47617		GSE146011						relative expression	Rep1	1.04188	3.70184	3.54575	3.92659	2.23907	2.96453	3.03419
		MFP-lung met	3.58528								qRT-PCR	Rep2	0.994938	3.16529	2.42552	3.58615	2.33898	2.26008	2.73421
		Primary Tu	2.45157									Rep3	0.963186	2.70473	2.58573	3.38744	1.85179	2.4969	2.91691
		in vtro	1									avr	1	3.19062	2.85233	3.63339	2.14328	2.57384	2.8951
	PADI3	TVI-lung met	1.53095									sem	0.0228563	0.288117	0.349778	0.157421	0.148572	0.206964	0.0872821
		MFP-lung met	0.58218
		Primary Tu	1.91106									2nd	Stv	TNF 1h	TNF 2h	TNF 4h	LPS 1h	LPS 2h	LPS 4h
		in vtro	1									Rep1	1.02923	2.41546	2.79443	2.41374	2.18684	2.23487	2.74383
	PADI2	TVI-lung met	0.260879									Rep2	1.04646	2.4727	2.90147	4.62392	2.35137	2.45923	2.34322
		MFP-lung met	0.144239									Rep3	0.924306	3.17255	2.73183	2.95293	2.09747	2.47298	2.40371
		Primary Tu	0.14803									avr	1	2.6869	2.80924	3.3302	2.2119	2.38903	2.49692
		in vtro	1									sem	0.0381726	0.243384	0.0495268	0.665325	0.0743572	0.0771817	0.124685
	PADI1	TVI-lung met	0.405055
		MFP-lung met	0.207213									3rd	Stv	TNF 1h	TNF 2h	TNF 4h	LPS 1h	LPS 2h	LPS 4h
		Primary Tu	0.135108									Rep1	0.923691	2.50391	2.4924	3.12897	2.21698	2.18527	2.52167
		in vtro	1									Rep2	1.01489	2.17123	2.6475	2.96291	2.19155	2.53368	2.2899
												Rep3	1.06142	2.60377	2.50846	2.96357	1.90322	3.76208	2.38879
												avr	1	2.4263	2.54945	3.01848	2.10392	2.82701	2.40012
												sem	0.0404491	0.130755	0.0492413	0.0552422	0.100618	0.47823	0.0671438
