# Supplementary material for: Apoptosis-induced nuclear expulsion in tumor cells drives S100a4-mediated metastatic outgrowth through the RAGE pathway
Source: Nat Cancer. 2023 Mar 27;4(3):419–35. doi: 10.1038/s43018-023-00524-z (PMC10042736; doi:10.1038/s43018-023-00524-z)
Supplement: Source Data Extended Data Fig. 3 — Statistical source data. [file 43018_2023_524_MOESM30_ESM.xlsx]

## Sheet: Ext Fig 3
	a									b	4T1	% of cell viability		CTG assay
		WT + stauro		WT + stauro + QVD-Oph		KO + stauro
		% nuclear expulsion	[nuclear expulsion, No expulsion]	% nuclear expulsion	[nuclear expulsion, No expulsion]	% nuclear expulsion	[nuclear expulsion, No expulsion]			% avr	WT	KO	Padi4 wt/ko
		63.4233	[893, 515]	37.9478	[625, 1022]	17.282	[323, 1546]			Exp 1	95.8949	98.3113
		69.8069	[1193, 516]	16.0202	[95, 498]	15.8736	[317, 1680]			Exp 2	95.0999	98.0904
		71.1625	[1108, 449]	15.5695	[272, 1475]	14.7719	[204, 1177]			Exp 3	93.4153	97.8933
		69.1575	[944, 421]			17.5285	[261, 1228]			n	3	3
		64.9057	[172, 93]			19.5332	[159, 655]			avr	94.8034	98.0983
	h	LDH release (%) of necroptosis			4T1	unattached condtion
		1st	x	TNF+Navitoclax	TNF+Navitoclax + QVD			2nd	x	TNF+Navitoclax	TNF+Navitoclax + QVD			3rd	x	TNF+Navitoclax	TNF+Navitoclax + QVD
		Rep 1	98.2055	174.715	163.295			Rep 1	97.7488	198.164	165.462			Rep 1	109.557	165.454	195.835
		Rep 2	96.5742	145.84	144.372			Rep 2	97.0379	192.654	150			Rep 2	93.9062	172.819	205.962
		Rep 3	105.22	150.571	168.189			Rep 3	105.213	138.448	180.036			Rep 3	96.5366	148.619	160.193
		avr	100	157.042	158.619			avr	100	176.422	165.166			avr	100	162.297	187.33
		n	3	3	3			n	3	3	3			n	3	3	3
		raw data	602	1071	1001				550	1115	931				833	1258	1489
			592	894	885				546	1084	844				714	1314	1566
			645	923	1031				592	779	1013				734	1130	1218
	i	Cell viability (%, CTG assay)			4T1
		1st	x	TNF+Navitoclax	TNF+Navitoclax + QVD			2nd	x	TNF+Navitoclax	TNF+Navitoclax + QVD			3rd	x	TNF+Navitoclax	TNF+Navitoclax + QVD
		Rep 1	102.141	8.35007	5.10967			Rep 1	92.3608	10.0214	4.53911			Rep 1	113.654	7.24925	5.48091
		Rep 2	109.533	5.33266	3.83344			Rep 2	99.23	8.79075	5.87058			Rep 2	95.6758	9.02234	2.82364
		Rep 3	88.3257	6.43335	4.07066			Rep 3	108.409	8.37718	6.30937			Rep 3	90.6703	4.48265	3.47489
		avr	100	6.70536	4.33792			avr	100	9.06309	5.57302			avr	100	6.91808	3.92648
		n	3	3	3			n	3	3	3			n	3	3	3
		raw data	21529	1760	1077				18313	1987	900				23909	1525	1153
			23087	1124	808				19675	1743	1164				20127	1898	594
			18617	1356	858				21495	1661	1251				19074	943	731
	k	LDH release (%) of pyroptosis			4T1	attached condition
							Triton-x 100 0.2%
		1st	x	lps+nig	val	lps only tx	positive	2nd	x	lps+nig	val	lps only tx		3rd	x	lps+nig	val	lps only tx
		Rep 1	109.113	82.9598	76.4338	80.6361	349.094	Rep 1	85.2513	99.4709	96.7593	92.3942		Rep 1	102.857	83.2653	90.3061	57.9796
		Rep 2	105.455	64.1727	58.6849	65.6065	294.067	Rep 2	113.823	87.5661	72.4206	68.3862		Rep 2	85.0408	68.7551	91.5306	98.0204
		Rep 3	85.4318	61.503	50.7251	59.4759	263.662	Rep 3	100.926	68.7831	69.9735	65.6746		Rep 3	112.102	101.633	61.7755	89.8776
		avr	100	69.5452	61.9479	68.5728		avr	100	85.2734	79.7178	75.485		avr	100	84.551	81.2041	81.9592
		n	3	3	3	3		n	3	3	3	3		n	3	3	3	3
		raw data	2207	1678	1546	1631	7061		1289	1504	1463	1397			1680	1360	1475	947
			2133	1298	1187	1327	5948		1721	1324	1095	1034			1389	1123	1495	1601
			1728	1244	1026	1203	5333		1526	1040	1058	993			1831	1660	1009	1468
	l	Cell viability (%, CTG)		pyroptosis		4T1
							Triton-x 100 0.2%
		1st	x	lps+nig	val	lps only tx	positive	2nd	x	lps+nig	val	lps only tx		3rd	x	lps+nig	val	lps only tx
		Rep 1	90.8906	75.3702	90.4851	88.5788	0.0499852	Rep 1	103.994	70.7488	92.895	86.8938		Rep 1	90.575	74.1412	104.791	107.867
		Rep 2	103.53	77.8276	86.1595	95.971	0.0806012	Rep 2	95.2432	72.4664	86.1236	85.9488		Rep 2	100.583	84.716	106.672	112.172
		Rep 3	105.579	83.8258	99.1763	102.798	0.0756026	Rep 3	100.763	74.8594	88.3036	91.2245		Rep 3	108.842	82.0208	115.881	108.944
		avr	100	79.0079	91.9403	95.7827		avr	100	72.6915	89.1074	88.0224		avr	100	80.2927	109.115	109.661
		n	3	3	3	3		n	3	3	3	3		n	3	3	3	3
							positive
		raw data	145468	120628	144819	141768	80		174313	118588	155709	145650			134156	109815	155212	159768
		luc	165697	124561	137896	153599	129		159645	121467	144359	144066			148979	125478	157999	166145
			168977	134161	158729	164526	121		168897	125478	148013	152909			161213	121486	171639	161363
	m	LDH release (%)		Raw264.7
		1st	x	lps+nig	lps+nig+ac	val	val+ac	LPS tx	positive, triton	2nd	x	lps+nig	lps+nig+ac	val	val+ac	LPS tx		3rd	x	lps+nig	lps+nig+ac	val	val+ac	LPS tx
		Rep 1	106.756	129.942	118.098	150.626	114.929	128.357	245.455	Rep 1	102.393	129.952	121.447	137.187	97.1465	111.561		Rep 1	100.724	146.13	118.896	147.782	131.923	139.475
		Rep 2	98.749	121.435	105.588	139.283	109.425	125.521	231.943	Rep 2	105.596	117.139	109.518	131.996	114.212	120.895		Rep 2	104.83	136.029	128.713	164.773	105.255	150.236
		Rep 3	94.4954	129.858	106.172	160.634	131.193	150.792	288.907	Rep 3	92.0103	115.206	111.616	124.374	130.007	125.7		Rep 3	94.4462	116.3	104.641	125.456	96.3814	116.677
		avr	100	127.078	109.953	150.181	118.515	134.89		avr	100	120.766	114.194	131.186	113.789	119.385		avr	100	132.819	117.417	146.004	111.186	135.463
		n	3	3	3	3	3	3		n	3	3	3	3	3	3		n	3	3	3	3	3	3
		raw data	1280	1558	1416	1806	1378	1539	2943	raw data	1854	2353	2199	2484	1759	2020		raw data	2134	3096	2519	3131	2795	2955
		luc	1184	1456	1266	1670	1312	1505	2781	luc	1912	2121	1983	2390	2068	2189		luc	2221	2882	2727	3491	2230	3183
			1133	1557	1273	1926	1573	1808	3464		1666	2086	2021	2252	2354	2276			2001	2464	2217	2658	2042	2472
