# Supplementary material for: Apoptosis-induced nuclear expulsion in tumor cells drives S100a4-mediated metastatic outgrowth through the RAGE pathway
Source: Nat Cancer. 2023 Mar 27;4(3):419–35. doi: 10.1038/s43018-023-00524-z (PMC10042736; doi:10.1038/s43018-023-00524-z)
Supplement: Source Data Extended Data Fig. 4 — Statistical source data. [file 43018_2023_524_MOESM32_ESM.xlsx]

## Sheet: Ext Fig 5
a	TVI, exsporosi #
	# Cit+ NEPs	PADI4 +/+	PADI4 -/-
		12	4
		11	2
		5	1
		5	0
	average	8.25	1.75
	n	4	4
