# Supplementary material for: Apoptosis-induced nuclear expulsion in tumor cells drives S100a4-mediated metastatic outgrowth through the RAGE pathway
Source: Nat Cancer. 2023 Mar 27;4(3):419–35. doi: 10.1038/s43018-023-00524-z (PMC10042736; doi:10.1038/s43018-023-00524-z)
Supplement: Source Data Extended Data Fig. 5 — Statistical source data. [file 43018_2023_524_MOESM33_ESM.xlsx]

## Sheet: Ext Fig 6
a	Tumor growth in 4T1 model /balb/C								e	Tumor growth in EO771 LMB/Nude mice				j	Tumor growth in EO771 LMB P4 KD in P4 WT/KO mice (B6 background)									k	Tumor growth in 4T1 model upon a indicated drug treatment
	Tumor weight (g)	4T1	VEC	#135	#137	#341				Tumor weight (g)	Vec	#6112 P4Ko	#6116 P4KO		Tumor weight (g)	Tumor cells	Control		P4 knockdown					Tumor weight (g)	VEC	NE inh	DNAse	GSK484
		2.13	2.62	0.85	0.5	1					4.5	4	3.5				shScr	shScr	sh831	sh831	sh833	sh833			0.7	0.9	1.2	0.8
		3.8	1.5	1.24	1.5	1					4.5	7.5	3.6			mouse background	Padi4WT	Padi4KO	Padi4WT	Padi4KO	Padi4WT	Padi4KO			1.5	1.3	0.6	1
		2.22	1.2	0.7	1.2	0.8					3.7	4	2				5.1	3.5	3.2	2.32	4.5	2			1.2	0.82	0.6	0
		2.5	2.2	0.56	1.6	0.6					3.85	2.2	3.5				3.5	6.5	5.3	4.45	3.2	5.1			1.4	1.2	1.25
		2.2	1.8	1	1	0.45					6	3.1	4.2				2.6	5.5	5.4	2.2	2	3.2			1.54		1.7
		2.45	1.4	1	0.6	0.7				average	4.51	4.16	3.36				6	3.5	3	3.4	4.3	3.5			2.35
		2.5	1.2	0.6	1	0.45				n #	5	5	5				4.3	4	1.5		4.6	4.9		average	1.44833	1.055	1.07	0.6
		2.75		0.5	0.85	0.53											3.6	4.3	2		1			n #	6	4	5	3
	average	2.56875	1.70286	0.80625	1.03125	0.69125											2.2		2.3		3.5
	n #	9	8	9	9	9													2.2		2
																average	3.9	4.55	3.1125	3.0925	3.1375	3.74
																n #	7	6	8	4	8	5
b	Tumor size matched metastasis				c	PT in tumor size matched groups
	# mets	CONT	KO			Tumor weight (g)	CONT	KO
		34	0				2.13	1.24
		55	4				2.22	1.5
		31	9				2.2	1.2
		21	1				1.5	1.6
		12					1.2
		4					1.4
	average	26.1667	3.5			average	1.775	1.385
	n #	6	4			n #	6	4
