# Supplementary material for: Apoptosis-induced nuclear expulsion in tumor cells drives S100a4-mediated metastatic outgrowth through the RAGE pathway
Source: Nat Cancer. 2023 Mar 27;4(3):419–35. doi: 10.1038/s43018-023-00524-z (PMC10042736; doi:10.1038/s43018-023-00524-z)
Supplement: Source Data Extended Data Fig. 6 — Statistical source data. [file 43018_2023_524_MOESM35_ESM.xlsx]

## Sheet: Ext Fig 7
a	Proliferation (MTT assay, normalized by day 0)							d, left	Size of lung surface met colonies				Using EVOS system			d, right	# of Lung surface met colonies							e		1st panel				2nd panel
	Relative growth	4T1	vec	135	137	341			Padi4	WT	WT	WT	KO	KO	KO		Padi4	WT	WT	WT	KO	KO	KO			Large mets (<0.1 mm)				Small mets (<0.1 mm)				all mets					Ratio (Large mets/All mets)
	exp 1	2.93	2.85	2.02	2.4	1.9			Casp3	shScr	sh019	sh054	shScr	sh019	sh054		Casp3	shScr	sh019	sh054	shScr	sh019	sh054			WT		KO		WT		KO		WT		KO			WT		KO
	exp 2	3.43	3.59	2.68	2.94	3.66			Size of mets	37541.1	20457.6	4789.54	641.741	2476.03	3814.88		# colonies	5	33	11	23	14	28		# mets	Balb/C	Nude	Balb/C	Nude	Balb/C	Nude	Balb/C	Nude	Balb/C	Nude	Balb/C	Nude		Balb/C	Nude	Balb/C	Nude
	exp 3	3.59	4.23	3.85	3.27	3.16				6541.47	2022.88	27276.8	1430.17	560.331	13269.4			38	46	15	15	17	60			56	175	0	2	69	240	93	413	125	415	93	415	Ratio	0.448	0.421687	0	0.00481928
	average	3.31667	3.55667	2.85	2.87	2.90667				7671.4	3661.1	1823.98	6050.7	2223.14	7671.9			14	30	10	11	13	21			25	130	1	1	43	230	50	342	68	360	51	343	(Large/All)	0.367647	0.361111	0.0196078	0.00291545
	n	3	3	3	3	3				19177.6	10565.7	1109.69	886.48	1388.43	2829.75			31	28	16	16	16	14			19	120	0	0	36	245	36	331	55	365	36	331		0.345455	0.328767	0	0
										22063.6	7347.87	2195.47	14531.2	370.248	1997.52			52	19	34	26	24	33			41	185	2	5	59	240	113	426	100	425	115	431		0.41	0.435294	0.0173913	0.0116009
										32825	7776.68	991.709	1304.21	656.198	19929.8			54	40	15	43	15	24			32	103	7	3	55	187	87	298	87	290	94	301		0.367816	0.355172	0.0744681	0.00996678
										35319.2	2713.84	5946.27	3278.86	3003.31	1904.13			22	54	22	17	45	20			15	103	4	1	23	205	64	269	38	308	68	270		0.394737	0.334416	0.0588235	0.0037037
b	Cell cycle									9386.7	3857.48	6297.03	4723.37	4179.34	16892.6			43	14	18	12	11	24			31	87	1	0	55	300	59	412	86	387	60	412		0.360465	0.224806	0.0166667	0
	Cell cycle	Padi4 WT			Padi4 KO					31267.2	377.01	2938.46	1285.87	1695.87	6485.95			5	5	19	9	4	13		average	31.2857	129	2.14286	1.71429	48.5714	235.286	71.7143	355.857	79.8571	364.286	73.8571	357.571	average	0.384874	0.351608	0.0267082	0.00471516
		G1	S	G2	G1	S	G2			10672.2	3093.1	8200.73	2293.53	460.331	998.347			13	27			10	7		n	7	7	7	7	7	7	7	7	7	7	7	7	n	7	7	7	7
	exp 1	37.1	55.8	2.55	39.6	49.1	3.86			14426.3	3931.8	4428.41	5856.19	6341.32	1729.75		average	27.7	29.6	17.7778	19.1111	16.9	24.4
	exp 2	30.9	61.8	3.12	34.9	55.6	3.69			32603	3671.91	529.337	974.968	3992.56	724.793		n	10	10	9	9	10	10
	exp 3	33.2	58.3	2.9	30.6	61.1	3.17			18089.4	466.646	756.537	3300.38	1949.59	1690.91
	average	33.7333	58.6333	2.85667	35.0333	55.2667	3.57333			4079.52	4954.28	3157.68	680.804	3800	1458.68
	n	3	3	3	3	3	3			36894.1	2503.49	866.55	595.504	393.388	753.719									f	Immune landscape in CD45+ population
										9016.7	1292.73	13496.5	719.069	295.868	1137.19										Left panel	mock			NEPs			apoptotic debris
	Need to remake graph									16500.3	1945.41	1509.09	1010.84	4228.1	421.488											Rep1	Rep2	Rep3	Rep1	Rep2	Rep3	Rep1	Rep2	Rep3
										5863.13	19895.5	681.601	5554.85	2914.88	713.223										neutrophils (Ly6G+)	0.402565	0.397103	0.025676	0.107713	0.282842	0.222314	0.258982	0.172454	0.253148
c	Cell adhesion upon coating NEPs or apoptotid Debris					% of remained cells after washing				13200.6	1234.63	9355.87	5019.13	314.05	1318.18										macrophages (F4/80)	0.175507	0.029962	0.015056	0.055011	0.085791	0.066239	0.058597	0.082964	0.068036
	coat	Mock		NEPs		Apopt.				1442.06	820.684	3313.93	927.934	408.264	1128.93										Dendritic cells (CD11c+)	0.109896	0.166342	0.138422	0.231368	0.14757	0.182619	0.194813	0.183538	0.176227
	hrs	3	6	3	6	3	6			59366.6	1717.49	14519.3	5461.57	1208.26	2020.66										T cells (CD3+)	0.038628	0.222456	0.231774	0.213307	0.237682	0.28828	0.291329	0.210041	0.232434
	exp 1	65.52	87.65	61.71	82.7	71.43	77.12			20275.2	33782.7	1162.31	7372.45	286.777	774.38										B cells (CD19+)	0.006559	0.00655	0.003915	0.007434	0.006358	0.006405	0.006745	0.008829	0.010449
	exp 2	68.39	87.37	63.4	82.09	58.63	78.69			8978.75	2195.4	849.809	212.054	517.355	32079.3										%	mock			NEPs			apoptotic debris
	exp 3	72.71	83	61.08	79.5	65.97	94.91			4753.12	3615.6	2881.06	6025.19	961.983	2407.44											Rep1	Rep2	Rep3	Rep1	Rep2	Rep3	Rep1	Rep2	Rep3
	average	68.8733	86.0067	62.0633	81.43	65.3433	83.5733			19441.3	2855.73	2118.94	1525.83	1109.09	6909.09										neutrophils (Ly6G+)	40.2565	39.7103	2.5676	10.7713	28.2842	22.2314	25.8982	17.2454	25.3148
	n	3	3	3	3	3	3			6309.03	60560.3	2126.12	1851.08	427.273	3432.23										macrophages (F4/80)	17.5507	2.9962	1.5056	5.5011	8.5791	6.6239	5.8597	8.2964	6.8036
										10941.7	9064.46	11956.3	2799.74	3595.04	389.256										Dendritic cells (CD11c+)	10.9896	16.6342	13.8422	23.1368	14.757	18.2619	19.4813	18.3538	17.6227
										4227.53	873.384	1609.53	1134.41	1004.96	366.942										T cells (CD3+)	3.8628	22.2456	23.1774	21.3307	23.7682	28.828	29.1329	21.0041	23.2434
										752.34	6795.19	4126.28	962.213	4033.88	10219										B cells (CD19+)	0.6559	0.655	0.3915	0.7434	0.6358	0.6405	0.6745	0.8829	1.0449
										644.185	2474.66	1167.09	1882.97	309.091	6931.4
										687.827	2066.57	420.121	708.705	366.942	7733.88										% and Absoute counts of CD45+ infiltration
										7040.5	3048.96	888.871	1101.72	6048.76	7293.39												Mock			NEPs			ApoDBs
										7040.5	735.552	1088.97	235.969	2218.18	4694.22										Right panel		%	CD45+, x10^6	total cell, x10^6	%	CD45+, x10^6	total cell, x10^6	%	CD45+, x10^6	total cell, x10^6
										998.06	9421.65	520.568	4960.94	2003.31	2180.16										% of CD45+ infiltration	Rep1	44.5	1.602	3.6	51.99	1.61169	3.1	46.76	1.4028	3
										739.058	2062.52	5049.43	919.962	1214.05	11699.2											Rep2	42.81	1.2843	3	44.76	0.8952	2	42.91	0.8582	2
										1424.04	10392.8	495.855	611.448	5776.03	556.198											Rep3	74.47	3.7235	5	48.31	1.4493	3	45.27	1.72026	3.8
										45131.9	5479.48	1643.02	354.751	1334.71	1431.4										avr		53.9267			48.3533			44.98
										1038.86	710.328	504.624	1509.88	1816.53	7081.82										n		3			3			3
										54422.8	6480.79	3473.37	733.418	3187.6	603.306
										18649.1	163.056	5544.48	2536.67	461.983	491.736
										24595.7	5539.39	1674.9	1109.69	10566.9	598.347
										12701.6	1076.08	8674.27	1490.75	14619	271.074
										17796.2	936.895	6631.06	1466.84	4119.84	5185.12
										9661.99	4342.6	7939.25	12226.6	3310.74	719.835
										10339.2	6596.55	6726.72	1780.13	10599.2	4895.87
										34279.1	14405.2	20515.8	813.138	446.281	3501.65
										7899.19	3369.22	1062.66	5849.01	634.711	5724.79
										9902.26	3453.9	1250.8	6514.67	1393.39	1080.16
										21649	915.725	4491.39	653	6833.06	1133.06
										2349.89	435.116	400.191	2880.26	1488.43	3375.21
										7730.73	5584.88	358.737	1166.3	2438.84	386.777
										11958.5	3733.62	399.394	5041.45	1156.2	6847.93
										13786.8	2808.88		7735.97	262.81	4630.58
										8712.22	837.35		6913.27	978.512	12662.8
										15719.6	4504.75		583.546	2870.25	5076.03
										27546.5	8088.37		307.717	290.909	2785.12
										19648.2	7037.97		1041.13	7175.21	2499.17
										3341.74	1644.97		1085.78	481.818	964.463
										328.814	5129.95		332.43	942.149	1407.44
										6599.25	399.081		3717.32	2657.85	2518.18
										3077.79	6783.48		1127.23	1813.22	2296.69
										1681.01	10123.9		450.415	412.397	12111.6
										475.204	1597.22		371.492	4749.59	3815.7
										4254.31	3324.18		22000	791.736	25905
										12653	23264.3			6973.55	1672.73
										18992.4	3157.97			4204.13	1085.12
										1474.71	4025.04			1704.96	1037.19
										8296.47	872.033			1009.92	771.074
										20356.7	3191.3			6091.74	800
										4379.53	624.747			3176.86	5819.01
										749.966	8944.64			906.612	9850.41
										4404.76	409.891			4626.45	9114.05
										883.744	2822.39			1857.85	2989.26
										385.568	1317.96			2649.59	2357.03
										5171.84	8014.05			2316.53	1356.2
										2851.67	1174.27			1371.9	847.107
										8696.45	3106.17			10293.4	3993.39
										5905.14	41101.8			11190.9	2966.12
										17781.6	768.434			3934.71	527.273
										5648.85	12083.7			4445.45	4482.65
										10863.5	880.591			4478.51	794.215
										9300.93	11496.8			4181.82	626.446
										33009.3	799.964			6204.96	3287.6
										30316.2	22135.5			1294.21	4566.12
										2963.83	940.949				4029.75
										2549.89	24872.3				1129.75
										23003.5	1252.65				1319.01
										3779.56	3333.63				6652.07
										8249.18	1701.28				768.595
										40950.9	1653.08				614.05
										21473.4	5875.41				594.215
										33588.1	1537.32				2888.43
										749.065	229.719				2404.13
										7998.74	2159.36				2348.76
										11137.8	5418.22				319.008
										14007.5	1053.56				532.231
										15402.9	1292.73				2563.64
										29464.4	403.135				9366.12
										22168.8	39646.9				633.058
										56128.6	747.264				2794.22
										13512.5	1978.74				2045.45
										37139.3	5265.98				1027.27
										7033.92	5774.52				2826.45
										2141.34	733.3				3890.08
										5053.38	2349.89				1781.82
										4273.68	3410.21				8809.92
										9887.84	4712.85				2028.1
										2837.26	1044.1				5303.31
										2350.34	2377.37				9275.21
										4177.29	359.443				676.033
										4120.99	4975				1809.92
										3492.18	2155.31				3027.27
										6854.65	19288.8				711.57
										36868.2	3679.56				1441.32
										6765.91	728.796				4727.27
										2929.15	6431.69				6499.17
										2263.86	2816.54				4780.99
										7884.78	2392.24				1004.96
										6142.52	656.277				2238.02
										669.339	19185.2				923.967
										10762.6	1054.46				1219.84
										5044.82	11413.9				824.793
										2957.52	27737				2697.52
										1175.62	1308.05				1350.41
										11836	828.791				3619.01
										4090.36	1070.22				1834.71
										2158.46	1079.68				2948.76
										7143.37	1105.81				359.504
										17807.3	28058.6				1486.78
										7044.28	343				339.669
										5363.27	9786.05				593.388
										39008.6	5703.8				443.802
										13272.8	1072.02				672.727
										2261.61	225.215				4352.07
										6721.32	7388.41				515.702
										9445.97	3512.91				967.769
										5945.23	6232.6				577.686
										8803.21	3609.3				1266.94
										6960.5	2388.18				252.893
										28170.8	186.478				808.264
											20538.7				26033.9
											360.795				570.248
											6396.11				1397.52
											25705.1				1809.92
											1312.55				2706.61
											892.302				839.669
											938.246				9141.32
											1673.35				875.207
											1727.4				309.917
											577.902				221.488
											493.221				3316.53
											3153.01				2907.44
											6011.44				532.231
											9101.84				1206.61
											37250.1				2109.09
											4530.43				750.413
									average	12654.2	6007.36	4268.01	2978.51	2898.57	3532.99
									n	140	156	52	64	84	156
