# Supplementary material for: Apoptosis-induced nuclear expulsion in tumor cells drives S100a4-mediated metastatic outgrowth through the RAGE pathway
Source: Nat Cancer. 2023 Mar 27;4(3):419–35. doi: 10.1038/s43018-023-00524-z (PMC10042736; doi:10.1038/s43018-023-00524-z)
Supplement: Source Data Extended Data Fig. 7 — Statistical source data. [file 43018_2023_524_MOESM36_ESM.xlsx]

## Sheet: Ext Fig 8
c	no difference in cell growth by Nacl treatment (200 mM)						g	MFI of pErk1/2 or Ki-67 or GFP			Exsp: nuclear expulsion
	Luc signal	-	nacl						p-p42/44 MFI					ki-67 MFI					GFP MFI
	Rep1	35673	38082						Exsp	Exsp + SR	Exsp + Neu			Exsp	Exsp + SR	Exsp + Neu			Exsp	Exsp + SR	Exsp + Neu
	Rep2	41081	32100					MFI	12728	1734	1982		MFI	3998	8314	5139		MFI	15966	9951.7	29511.9
	Rep3	42022	36915						4871	3377	771			6286	5880	3815			22447	26994	24153.3
	avr	39592	35699						1901	600	1416			7344	3343	4036			18720	23513.6	37169.1
	n	3	3						11234	300	6458			8797	6215	11067			27054	33547.8	28423.8
									7583	425	515			3500	3338	3144			15348	20534.8	36605.7
									6068	189	4689			4159	2254	6939			18034	15318.6	20983.5
									2261	2072	417			5743	4449	2978			23040	14639.9	17247.6
									2460	471	1074			12256	1055	5143			29278	8086.1	26352
									1324	2634	40965			6506	2295	16319			23121	15781.7	30204.9
									214	4869	2408			3977	7374	8105			17827	14708.1	28637.1
									370	1182	1345			3961	4341	11801			20292	27117.2	32288.4
d	Sphere culture cocultured with chromatin+rcS100a4								1106	1482	943			3637	4590	3021			14547	17733.1	40473
	GCU x μm 2	-	intact NEPs	+ purified chromatin	+ purified chromatin incubated with rcS100a4				1082	13110	339			5449	4162	3721			21122	34719.3	39671.1
		4846222	45100000	10700000	1866992				12326	467	394			4137	3507	5946			12479	20710.8	37818
		2526388	40600000	16200000	24900000				907	12715	719			2446	5671	2847			13510	26767.4	22317.3
		2372354	22300000	14700000	7103229				7270	622	221			9762	6815	2838			36862	42243.3	17259.3
		2949252	44100000	9332903	11800000				7966	480	127			7414	6688	2793			27235	38822.3	20460.6
		2716963	40800000	16000000	24600000				11680	689	7787			5033	4570	3112			20321	19532.7	10583.1
		2394925	39000000	5167430	21000000				8555	907	843			8362	4484	2839			22866	20818.6	13290.3
		2264076	37800000	2831901	21500000				14050	6241	12082			5883	7330	4938			22289	21371.9	13244.4
			496125						5288	2032	2508			10107	7402	2959			34961	27912.5	17920.8
	avr	2.86717e+06	3.37745e+07	1.07046e+07	1.611e+07				13664	3390	815			8269	9204	4005			24164	31144.3	11667.6
	n	7	8	7	7				24814	3236	965			13047	10541	4070			9907	36884.1	12255.3
									10680	788	849			11336	3703	3004			25098	17485.6	25088.4
									21720	1995	438			13377	5124	2837			28907	13190.1	19419.3
									7872	1054	1027			11229	8079	3263			21837	33294.8	9399.6
e	Sphere culture upon a treatment of sRAGE								11356	1124	5810			14788	5599	3884			30442	25842.3	15664.5
		WT	WT + sRAGE						640	2359	780			9206	3924	3466			23820	27750.8	26580.6
	GCU x μm 2	8901905	16500000						871	3323	3755			7757	2613	5170			24447	15438.5	20982.6
		20200000	9188968						358	998	857			6596	6105	3705			26452	39531.8	30321
		21600000	19100000						1773	401	647			8923	3720	3687			31156	26701.4	12021.3
		26800000	15100000						1921	1322	2454			7645	4342	3819			24858	25615.7	32965.2
		35100000	14500000						10924	4720	2565			9439	8857	9635			25807	28816.7	20143.8
		26700000	13100000						9800	2484	36521			11989	8171	5229			32715	30434.8	13251.6
			13200000						1272	4006	1530			10873	10638	9045			27712	19173	29207.7
			13000000						21566	5562	739			17639	11306	4014			39713	27150.2	36415.8
	avr	2.3217e+07	14211121						23900	1797	658			5954	10576	2960			11850	43028.7	31422.6
	n	6	8						17728	2354	2255			7730	13938	2924			19188	47089.9	41137.2
									20361	1603	153			10650	4505	2842			27335	26357.1	15144.3
									25521	2000	1293			10614	5773	3619			23894	17858.5	32564.7
									31229	1727	701			6095	23354	3952			12047	45574.1	29103.3
									30067	2344	1000			6332	31115	3216			23483	50528.5	25065.9
									16883	5106	524			3556	8966	2992			12947	41122.4	32929.2
									16775	2049	1567			6096	5035	9757			12103	25388	15431.4
									9943	408	2010			10819	3027	6994			23182	22044	29826.9
									7659	456	240			11516	4869	2786			31800	25268.1	42028.2
									4828	1235	886			9130	5192	3041			26174	19197.2	39604.5
									11615	1717	1670			8846	8118	16086			23301	27883.9	22248.9
									25631	2265	663			10024	3511	3274			18195	14517.8	33108.3
									19409	1707	2095			11637	8578	5799			31883	34906.3	21033
									23918	1109	4004			9597	6144	12209			24418	22508.2	32958
									324	324	1172			7516	3912	10419			22489	18177.5	22171.5
									5393	451				6576	3792				20831	17224.9
									1395	658				7808	4520				22273	20557.9
									1029	1047				5857	2238				19723	6066.5
									1275	734				6981	2963				22790	11040.7
									841	3315				8493	5146				24696	14659.7
									2337	6271				9748	3810				28745	12098.9
									770	1384				6464	5360				22051	9668.4
									6821	1342				9200	5551				23759	15944.4
									412	662				5458	2751				18074	18866.4
									543	577				6238	1982				22658	20324.4
									5810	603				4982	1907				16086	9897.6
									5576	753				12395	1954				31907	29354.4
									9489	712				6507	2310				26359	28570.8
									3321	852				5515	2226				21343	22651.2
									11775	568				7559	1997				19105	34942.8
									17682	631				4924	2032				15112	20592
									9194	782				5557	1802				20348	20620.8
									23146	387				8077	1642				19753	24000
									6679	403				9642	1727				23442	13048.8
									13239	1069				9628	4085				18628	15246
									8037	775				8707	2037				20307	14164.8
									20879	936				8064	2351				20675	14515.2
									24114	638				9576	1991				18952	21081.6
									27623	915				8627	1997				17716	26439.6
									22292	1337				14427	1865				22664	15735.6
									24974	728				9413	1999				13954	21336
									5757	589				8557	2477				24694	30002.4
									22083	787				17132	1886				39519	25549.2
									24007	953				7340	2134				13514	33594
									1121	1071				11445	2920				29134	32391.6
									10160	740				12673	2044				37119	14852.4
									403	960				8222	2420				24298	32130
									630	716				6509	2350				25598	35425.2
									2202	815				7184	2525				29518	31273.2
									1178	1340				7995	2839				39306	44841.6
									1957	816				6566	2307				38507	40234.8
									4420	1198				6253	2698				34245	22353.6
									539	956				7976	2187				34922	25568.4
									1300	1110				10087	3026				44339	27516
									422	1138				8262	3731				39595	20816.4
									2587	1233				5722	3362				36676	23134.8
									20351	662				9335	2149				45896	23770.8
									12537	426				5463	1915				36931	24452.4
									39046	895				10336	2596				39325	19675.2
									26758	849				8410	3102				32367	16646.4
									37946	840				9473	3347				29101	31796.4
									32794	951				7729	4683				20921	32056.8
									8923	1589				14730	3568				26715	24778.8
									26645					7372					17886
									28021					14950					30853
									18638					5628					15962
									8213					10614					25420
									6384					7742					26881
									15267					10459					21165
									12454					7623					18486
									8934					4961					18292
									3065					5800					23710
									6724					9820					24983
									314					1626					13752
									2812					2495					19911
									18543					3123					12478
									12382					5240					16415
									3389					18859					47145
									16152					9485					37078
									865					2412					15684
									1052					3417					27798
									389					6175					30551
									2443					3919					23065
									579					6708					32686
									20082					4685					21771
									13387					9448					37187
									13553					4894					23364
									15586					8461					25930
									29757					7328					25964
									43006					9047					29681
									2748					5886					38624
									22152					6128					28181
									17225					4165					25158
									33759					8348					42030
									40072					9667					36904
									43477					11390					35063
									48135					10881					41860
									39905					8394					36806
									21566					11786					42709
									34969					3855					10017
									28966					7945					32066
									22784					9398					38496
									20722					5483					22406
									25865					6693					18166
									39212					8357					26993
									7656					8944					33168
									10465					4617					22861
									13090					6355					22062
									18083					7107					24780
									5182					3190					22852
									16385					7570					35159
									10892					6633					35379
									15033					5936					31458
									4166					8018					43219
									27019					3833					17376
									4208					7277					39451
									9672					5590					29061
									27349					5478					13563
									15568					6063					31134
									26130					3709					19145
									24728					6163					24525
									1895					9209					41673
									22434					5162					21910
									9147					3606					28463
									206					8558					44280
									212					4884					33433
									577					3251					28923
									242					3161					25981
									299					3990					35491
									3633					4235					23812
									548					2659					28058
									8821					4432					29143
									10090					5535					26904
									500					2987					22207
									337					2992					22681
									5240					1594					15394
									942					1903					18263
									10028					5203					30077
									242					3821					29134
									7007					2803					18058
									522					3682					29843
									1452					7909					27042.4
									6071					5296					37485
									2122					8285					43801.8
									2554					4496					21124.6
									865					5113					28060.2
									750					5298					23798.6
									1970					5558					21105
									2240					4951					29122.8
									2687					5015					15353.8
									2885					5293					24033.8
									8407					7459					26825.4
									6283					5439					22323
									3350					8236					36953
									8152					11266					37403.8
									2225					6971					25771.2
									1355					5685					30784.6
									849					6012					30220.4
									453					5652					24220
									589					2375					15244.6
									541					4195					25377.8
									1017					5484					17816.4
									3982					7496					24063.2
									28847					5607					4132.8
									7453					5130					17908.8
									234					3168					18306.4
									6796					3343					14926.8
									3377					4795					21642.6
									12330					4539					10355.8
									947					2130					14344.4
									444					2943					22302
									968					2475					16798.6
									4944					4154					24477.6
									883					14076					43398.6
									1865					3609					17389.4
									582					12122					37963.8
									14338					11426					31130.4
									12350					4470					14232.4
									10521					9465					16514.4
									4337					3724					11114.6
									10758					3417					6644.4
									10797					9336					22807.4
									4164					3160					15057
									4135					6656					27196.4
									4895					2259					14669.2
									7997					6490					24193.4
									16951					10504					19657.4
									11717					4648					14777
									3229					8513					23912
									1031					13015					35491.4
									821					6461					17897.6
									3150					8911					22843.8
									950					10051					18600.4
									1232					7790					14771.4
									1128					5843					15624
									25536					4021					17497.2
									319					3835					16885.4
									3949					1762					13346.2
									465					3025					17703
									219					6165					24607.8
									9856					8312					23248.4
									1225					10535					28638.4
									2159					8437					17292.8
									1385					10375					21596.4
									5986					14618					28760.2
									13153					18272					33038.6
									5505					9956					23266.6
									4835					4327					12425
									19513					5449					8859.2
									20432					8742					18468.8
									2055					6280					20991.6
									18883					18113					37098.6
									10033					18020					42340.2
									12981					19025					35263.2
									3793					19049					37914.8
									8108					7205					20106.8
									3350					7752					22475.6
									11750					11391					27260.8
									8705					6371					18317.6
									14160					7216					17749.2
									6790					8640					23198
									20658					8849					18267.2
									38606					18775					22835.4
									805					14013					23164.4
									18030					21042					44431.8
									11434					17503					40742.8
									5723					18464					37366
									6764					23171					42151.2
									15189					18136					33846.4
									22473					15254					29342.6
									15507					16075					31586.8
									12524					14768					30059.4
									22627					16232					39405.8
									21068					14978					25386.2
									19409					15623					29381.8
									26520					10270					21329
									8263					11567					24724
									32631					12930					29117.2
									22342					7712					20256.6
									34951					18027					25477.2
									24987					14909					37016
									17149					19874					37310
									2280					6006					18223.8
									1819					10731					37786
									15112					6759					20265
									21374					8464					24396.4
									24254					12781					38166.8
									14200					13178					49987
									22455					8142					30202.2
									16066					8413					20595.4
									15956					18754					33308.8
									22131					15403					40531.4
									9308					23174					42086.8
								avr	10963.8	1707.25	3243.19		avr	8159.33	4849.17	5292.37		avr	25646.4	24522.4	25495.7
								n	290	100	52		n	290	100	52		n	290	100	52
