# Supplementary material for: Apoptosis-induced nuclear expulsion in tumor cells drives S100a4-mediated metastatic outgrowth through the RAGE pathway
Source: Nat Cancer. 2023 Mar 27;4(3):419–35. doi: 10.1038/s43018-023-00524-z (PMC10042736; doi:10.1038/s43018-023-00524-z)
Supplement: Source Data Extended Data Fig. 8 — Statistical source data. [file 43018_2023_524_MOESM38_ESM.xlsx]

## Sheet: Ext Fig 9
a	qRT-PCR	#1 to #5 were independently obtained nodules from the lungs by LM2 harbored mice								repeated at least 2 times
		Parental	Brain met	Bone met	Lung met	#1	#2	#3	#4	#5
	Rep1	1.09401	5.03434	6.41482	50.5421	57.728	113.557	92.2638	330.271	154.993
	Rep2	0.242708	14.3018	7.40217	33.5868	21.1534	106.393	84.5517	228.002	144.148
	REp3	1.66328	0.466048	7.13754	29.9216	12.813	35.6967	76.3684	148.285	123.613
	avr	1	6.60071	6.98485	38.0168	30.5648	85.2157	84.3947	235.519	140.918
	n	3	3	3	3	3	3	3	3	3
f	Human cell line, Padi4 expression				from human atlas
	Cell lines	MUTZ-3	AML-193	GDM-1	ME-1	MOLM-6	KG-1	PL-21	NOMO-1	HEL	PC-9	HL-60	RT-112	NALM-19	Set-2	HT-1197	OCI-AML5	SNU-324	TF-1	SKM-1	TE-4	MOLP-2	MOLT-13	NCI-H322	SW 780	KASUMI-2	Loucy	NCI-H3255	RPMI 8226	SIG-M5
	TPM	187	162	146	100	87	29	23	20	12	11	10	10	9	9	8	8	8	8	7	7	6	6	6	6	5	5	5	5	5
