# Supplementary material for: Apoptosis-induced nuclear expulsion in tumor cells drives S100a4-mediated metastatic outgrowth through the RAGE pathway
Source: Nat Cancer. 2023 Mar 27;4(3):419–35. doi: 10.1038/s43018-023-00524-z (PMC10042736; doi:10.1038/s43018-023-00524-z)
Supplement: Source Data Extended Data Fig. 9 — Statistical source data. [file 43018_2023_524_MOESM40_ESM.xlsx]

## Sheet: Ext Fig 10
c	Manders’ Coefficient (%) with Citrullination in breast cancer						Exsp : nuclear expulsion
		Exsp (HMGB3)	Exsp (MPO)	NETs (HMGB3)	NETs (MPO)
	Manders’ Coefficient (%)	46.3	6.6	3.3	61.5
		59	11.5	0.3	49.3
		69.7	12.2	0.7	51.4
	avr	58.3333	10.1	1.43333	54.0667
	n	3	3	3	3
d	Manders’ Coefficient (%) with Citrullination in lung cancer
		Exsp (HMGB3)	Exsp (MPO)	NETs (HMGB3)	NETs (MPO)
	Manders’ Coefficient (%)	59.2	12.1	0.6	35.4
		60.9	17	0.2	48.7
		83.6	9.2	1.2	56.2
		71.1	11.5	1.9	50
				2.6	61.9
	avr	68.7	12.45	1.3	50.44
	n	4	4	5	5
e	Size (Cit.H3 positive regions, μm2)
	Size (μm2)	Lung NEPs	Lung NETs	Breast NEPs	Breast NETs	Bladder NEPs	Bladder NETs
		1098.08	32069.2	550.326	5274.46	533.128	2774.06
		366.386	22245.6	995.971	62983.2	1090.18	30751.7
		2248.41	82412.1	465.833	88361.7	852.407	26805.2
		5875.63	23385.1	5557.85			3910.61
			674.449	1891.75
			68784
			4253.81
	avr	2397.13	33403.5	1892.34	52206.5	825.24	16060.4
	n	4	7	5	3	3	4
f	HMG knockdown exsporosi/apoDBs co-culture
		day 0			day 2
		X			X			NEPs
		X			X			siSCR			siHMGB1#1			siHMGB1#2			siHMGB2#1			siHMGB2#2			siHMGB3#1			siHMGB3#2
		X			X			X			X			X			X			X			X			X
		rep1	rep2	rep3	rep1	rep2	rep3	rep1	rep2	rep3	rep1	rep2	rep3	rep1	rep2	rep3	rep1	rep2	rep3	rep1	rep2	rep3	rep1	rep2	rep3	rep1	rep2	rep3
	Luc signal	3486	2732	3239	3240	3934	1954	38198	45221	35570	25319	27662	24011	27701	21512	19246	25481	28353	27341	29806	31332	31743	31623	28178	34273	34855	39768	37607
		2941	2972	3674	3894	2271	1974	47475	45325	36023	26502	29039	27820	27859	24381	23089	27247	28791	28208	23759	28406	31147	35958	34390	34290	33607	32556	37884
		2717	3175	3891	3328	2830	3014	49111	42751	34958	26935	30053	25691	28149	28112	22215	26946	27809	29291	29224	32030	31032	36075	33659	35433	36244	38998	38950
		3048	2959.67	3601.33	3487.33	3011.67	2314	44928	44432.3	35517	26252	28918	25840.7	27903	24668.3	21516.7	26558	28317.7	28280	27596.3	30589.3	31307.3	34552	32075.7	34665.3	34902	37107.3	38147
								apoDBs
								siSCR			siHMGB1#1			siHMGB1#2			siHMGB2#1			siHMGB2#2			siHMGB3#1			siHMGB3#2
								X			X			X			X			X			X			X
								rep1	rep2	rep3	rep1	rep2	rep3	rep1	rep2	rep3	rep1	rep2	rep3	rep1	rep2	rep3	rep1	rep2	rep3	rep1	rep2	rep3
								18148	14412	14002	17438	16451	14980	19337	19188	20637	14928	19780	14076	18180	14845	16648	18258	17913	18061	17521	19006	18952
								14717	14846	13655	14680	17330	15711	18760	17675	18112	16116	18982	17644	14835	14270	14692	19502	16613	18321	16331	15498	19063
								11558	11375	12121	20020	18482	18664	21554	18032	19528	19415	18883	16316	15676	15673	12884	19574	19104	19374	16859	15768	17408
								14807.7	13544.3	13259.3	17379.3	17421	16451.7	19883.7	18298.3	19425.7	16819.7	19215	16012	16230.3	14929.3	14741.3	19111.3	17876.7	18585.3	16903.7	16757.3	18474.3
